# Supplementary material for: Review of Antimicrobial Resistance in Wastewater in Japan: Current Challenges and Future Perspectives
Source: Antibiotics (Basel). 2022 Jun 24;11(7):849. doi: 10.3390/antibiotics11070849 (PMC9312076; doi:10.3390/antibiotics11070849)
Supplement: Supplementary file 1 [file antibiotics-11-00849-s001.zip]

Archive with 1 entries (1 files):
- antibiotics-1757281-supplementary.pdf
